# Supplementary material for: Plasma membrane-derived extracellular microvesicles mediate non-canonical intercellular NOTCH signaling
Source: Nat Commun. 2017 Sep 27;8:709. doi: 10.1038/s41467-017-00767-2 (PMC5617834; doi:10.1038/s41467-017-00767-2)
Supplement: Supplementary file 4 — Supplementary Data 1 [file 41467_2017_767_MOESM4_ESM.xlsx]

## Sheet: Sheet1
Supplementary Data 1: List of proteins enriched (>1.5 fold) in ARMMs
Protein ID	GFP	ARRDC1-GFP	Ratio	ExoCarta (Homo sapiens)
	Peptide number	Peptide number	Normalized by CD9
ARRDC1	61	821	12.42	Yes
PSMC3	2	18	8.31	No
ITCH	7	61	8.04	Yes
SERINC1	3	24	7.38	Yes
PSMD3	2	15	6.92	Yes
ZC3HAV1	2	14	6.46	Yes
ITGA1	2	13	6	Yes
CAD	3	19	5.85	Yes
PSMD11	3	18	5.54	Yes
DAG1	2	11	5.08	Yes
GNB2L1	2	11	5.08	Yes
PSMB5	2	11	5.08	Yes
PSMD13	2	11	5.08	Yes
GPM6A	2	10	4.62	Yes
ITGA4	2	10	4.62	Yes
VPS37C	2	10	4.62	Yes
KIRREL	3	15	4.62	Yes
PKP2	3	15	4.62	Yes
TSPAN3	10	48	4.43	Yes
CHMP3	3	14	4.31	Yes
EPHA2	3	14	4.31	Yes
HSPA6	2	9	4.15	Yes
PSMB1	2	9	4.15	Yes
PSMC5	5	22	4.06	Yes
SLC39A10	4	17	3.92	Yes
ZDHHC5	5	21	3.88	Yes
FMNL2	6	25	3.85	Yes
CLDN12	2	8	3.69	Yes
IMPDH2	4	16	3.69	Yes
PRKAR2A	2	8	3.69	Yes
TRIM23	2	8	3.69	Yes
UBTD1	2	8	3.69	Yes
IRS4	19	73	3.55	Yes
PSMC2	5	19	3.51	Yes
ILK	3	11	3.38	Yes
NOTCH2	5	18	3.32	Yes
PLS3	4	14	3.23	Yes
PSMA4	2	7	3.23	Yes
STX3	2	7	3.23	Yes
SMPDL3B	5	17	3.14	Yes
ITGA6	13	44	3.12	Yes
CD276	3	10	3.08	Yes
EGFR	3	10	3.08	Yes
PSMB4	3	10	3.08	Yes
RHOG	4	13	3	Yes
SLC39A14	4	13	3	Yes
TMEM2	4	13	3	Yes
LPHN2	5	16	2.95	No
VCP	22	70	2.94	Yes
UBA52	175	541	2.85	Yes
IGSF3	15	46	2.83	Yes
TFRC	20	61	2.82	Yes
GOLGA7	8	24	2.77	Yes
ITGA5	4	12	2.77	Yes
PSMB6	2	6	2.77	Yes
RPS25	2	6	2.77	Yes
RPSA	4	12	2.77	Yes
STX8	2	6	2.77	Yes
TMED2	2	6	2.77	Yes
APOA2	3	9	2.77	Yes
CAPN7	3	9	2.77	Yes
RPL13	3	9	2.77	Yes
TTYH2	3	9	2.77	Yes
ITGB5	5	14	2.58	Yes
SLC38A1	5	14	2.58	Yes
APOE	4	11	2.54	Yes
CACNA2D1	8	22	2.54	Yes
CDH2	7	19	2.51	Yes
FAM125A	28	75	2.47	Yes
PSMA3	3	8	2.46	Yes
PSMC6	3	8	2.46	Yes
SLC7A1	15	40	2.46	Yes
SRI	6	16	2.46	Yes
VPS36	9	24	2.46	Yes
YES1	3	8	2.46	Yes
TENM3	14	37	2.44	Yes
SLITRK5	11	29	2.43	No
ARF6	5	13	2.4	Yes
PTPRF	15	39	2.4	Yes
ACLY	7	18	2.37	Yes
VPS25	7	18	2.37	Yes
CYSTM1	2	5	2.31	Yes
EIF3E	2	5	2.31	Yes
KPNA2	2	5	2.31	Yes
LCP1	2	5	2.31	Yes
PSMA7	2	5	2.31	Yes
TFG	2	5	2.31	Yes
TSPAN15	2	5	2.31	Yes
ACSL4	3	7	2.15	Yes
CLDND1	6	14	2.15	Yes
LMAN2	3	7	2.15	Yes
NEDD4	3	7	2.15	Yes
OCLN	9	21	2.15	Yes
PIP5K1A	3	7	2.15	yes
PSMA8	3	7	2.15	Yes
SCARB1	9	21	2.15	Yes
SLC44A1	12	28	2.15	Yes
ARF4	4	9	2.08	Yes
TOM1L1	4	9	2.08	Yes
DSG2	27	60	2.05	Yes
ALCAM	5	11	2.03	Yes
NCSTN	5	11	2.03	Yes
EFNB1	11	24	2.01	Yes
SLC2A1	11	24	2.01	Yes
NRP1	6	13	2	Yes
STX4	9	19	1.95	Yes
ADAM10	17	35	1.9	Yes
WDR6	17	35	1.9	No
PTK7	18	37	1.9	Yes
VPS37B	26	53	1.88	Yes
AP2A1	5	10	1.85	Yes
ASNS	2	4	1.85	Yes
ATIC	4	8	1.85	Yes
CCT2	5	10	1.85	Yes
CDC42	5	10	1.85	Yes
CNTN1	5	10	1.85	Yes
EFR3A	2	4	1.85	Yes
EPHA3	2	4	1.85	Yes
FTSJ1	2	4	1.85	No
GNAQ	2	4	1.85	Yes
HSPB1	4	8	1.85	Yes
LARS	2	4	1.85	Yes
MBLAC2	3	6	1.85	Yes
MCAM	2	4	1.85	Yes
MYH10	3	6	1.85	Yes
NUDT5	2	4	1.85	Yes
PPP1CA	2	4	1.85	Yes
PSEN1	3	6	1.85	No
RPS14	2	4	1.85	Yes
RPS2	3	6	1.85	Yes
SHISA2	4	8	1.85	Yes
STXBP1	2	4	1.85	Yes
TUBA4B	2	4	1.85	Yes
UBE2V1	2	4	1.85	Yes
VPS37D	4	8	1.85	Yes
YARS	3	6	1.85	Yes
CD63	21	41	1.8	Yes
PDCD6	11	21	1.76	Yes
SLC6A15	9	17	1.74	Yes
SNF8	8	15	1.73	Yes
ARF1	30	56	1.72	Yes
VPS28	35	65	1.71	Yes
LYN	7	13	1.71	Yes
RRAS2	13	24	1.7	Yes
TSG101	58	107	1.7	Yes
FYN	6	11	1.69	Yes
ITGA2	12	22	1.69	Yes
SLC3A2	50	91	1.68	Yes
ANXA7	15	27	1.66	Yes
MARCKS	15	27	1.66	Yes
STXBP3	10	18	1.66	Yes
ANXA4	9	16	1.64	Yes
LSR	26	46	1.63	Yes
FASN	30	53	1.63	Yes
CHMP6	4	7	1.62	Yes
POTEKP	4	7	1.62	Yes
PSMB3	4	7	1.62	Yes
RAC1	12	21	1.62	Yes
CAPZB	7	12	1.58	Yes
CHMP1B	14	24	1.58	Yes
RAB10	7	12	1.58	Yes
RSU1	7	12	1.58	Yes
SLC38A2	14	24	1.58	Yes
TTYH3	13	22	1.56	Yes
BSG	31	52	1.55	Yes
ANO6	3	5	1.54	Yes
ATP1B1	3	5	1.54	Yes
CCT6A	3	5	1.54	Yes
EPHA7	3	5	1.54	No
HBB	3	5	1.54	Yes
PLS1	3	5	1.54	Yes
SVIP	3	5	1.54	Yes
TCP1	6	10	1.54	Yes
TGFBR1	3	5	1.54	No
DNAJC7	9	15	1.54	Yes
HSPA1A	68	112	1.52	Yes
SERPINC1	8	13	1.5	Yes
