# Supplementary material for: Plasma membrane-derived extracellular microvesicles mediate non-canonical intercellular NOTCH signaling
Source: Nat Commun. 2017 Sep 27;8:709. doi: 10.1038/s41467-017-00767-2 (PMC5617834; doi:10.1038/s41467-017-00767-2)
Supplement: Supplementary file 5 — Supplementary Data 2 [file 41467_2017_767_MOESM5_ESM.xlsx]

## Sheet: Sheet1
Supplementary Data 2: List of proteins with peptides detected only in ARRDC1-GFP ARMMs
Protein ID	ARRDC1-GFP	ExoCarta (Homo sapiens)
	Peptide number
WWP2	33	Yes
SDK2	22	Yes
TAB1	22	No
PRKDC	21	Yes
UBAP1	17	Yes
PKP4	15	Yes
PTPRD	13	Yes
SLC31A1	13	No
PSMD6	12	Yes
VPS37A	12	No
PTPN23	11	Yes
WWP1	11	Yes
DHX9	10	Yes
EPHB4	10	Yes
PSMC1	10	Yes
PSMD12	10	Yes
SLC7A2	10	Yes
GPRC5B	9	Yes
MLF2	9	Yes
NSFL1C	9	Yes
PCDH7	9	Yes
CACNA2D2	8	Yes
ECE1	8	Yes
FAM49B	8	Yes
SERINC3	8	Yes
TAB2	8	No
UBXN1	8	Yes
COPA	7	Yes
EPHA4	7	Yes
MAP3K7	7	No
PCDH9	7	No
PSMD1	7	Yes
PSMD2	7	Yes
PSMD7	7	Yes
PTK2	7	Yes
PVR	7	Yes
RAD23B	7	Yes
STAMBP	7	Yes
TRIM32	7	Yes
CC2D1B	6	Yes
FAM115A	6	No
PSMD14	6	Yes
RHEB	6	Yes
SNRNP200	6	Yes
APOC3	5	Yes
DNAJB2	5	No
EPS15L1	5	Yes
FMNL3	5	Yes
HNRNPK	5	Yes
IGKC	5	Yes
ITGA7	5	No
NCAM1	5	Yes
PICALM	5	Yes
PSMD4	5	Yes
PTPRJ	5	Yes
PVRL2	5	Yes
RAD23A	5	No
RANGAP1	5	Yes
ROR1	5	Yes
RPS11	5	Yes
SDK1	5	Yes
SLC39A6	5	Yes
SLC5A6	5	Yes
SNX18	5	Yes
TOM1	5	Yes
