# Supplementary material for: Plasma membrane-derived extracellular microvesicles mediate non-canonical intercellular NOTCH signaling
Source: Nat Commun. 2017 Sep 27;8:709. doi: 10.1038/s41467-017-00767-2 (PMC5617834; doi:10.1038/s41467-017-00767-2)
Supplement: Supplementary file 6 — Supplementary Data 3 [file 41467_2017_767_MOESM6_ESM.xlsx]

## Sheet: Sheet1
Supplementary Data 3: List of membrane proteins enriched in ARMMs
Protein ID	GFP	ARRDC1-GFP	Ratio	ExoCarta (Homo sapiens)
	Peptide number	Peptide number	Normalized by CD9
ITGA1	2	13	6.5	Yes
DAG1	2	11	5.5	Yes
GPM6A	2	10	5	Yes
KIRREL	3	15	5	Yes
TSPAN3	10	48	4.8	Yes
EPHA2	3	14	4.67	Yes
SLC39A10	4	17	4.25	Yes
ZDHHC5	5	21	4.2	Yes
NOTCH2	5	18	3.6	Yes
STX3	2	7	3.5	Yes
ITGA6	13	44	3.38	Yes
CD276	3	10	3.33	Yes
EGFR	3	10	3.33	Yes
SLC39A14	4	13	3.25	Yes
TMEM2	4	13	3.25	Yes
LPHN2	5	16	3.2	No
IGSF3	15	46	3.07	Yes
TFRC	20	61	3.05	Yes
STX8	2	6	3	No
TTYH2	3	9	3	No
ITGB5	5	14	2.8	Yes
SLC38A1	5	14	2.8	Yes
CACNA2D1	8	22	2.75	Yes
CDH2	7	19	2.71	No
SLC7A1	15	40	2.67	No
PTPRF	15	39	2.6	Yes
TSPAN15	2	5	2.5	Yes
CLDND1	6	14	2.33	No
LMAN2	3	7	2.33	Yes
OCLN	9	21	2.33	Yes
SCARB1	9	21	2.33	Yes
SLC44A1	12	28	2.33	Yes
ALCAM	5	11	2.2	Yes
SLC2A1	11	24	2.18	Yes
STX4	9	19	2.11	Yes
ADAM10	17	35	2.06	Yes
PTK7	18	37	1.9	Yes
CNTN1	5	10	1.85	Yes
EPHA3	2	4	1.85	Yes
MCAM	2	4	1.85	Yes
PSEN1	3	6	1.85	No
SHISA2	4	8	1.85	Yes
CD63	21	41	1.8	Yes
SLC6A15	9	17	1.74	Yes
ITGA2	12	22	1.69	Yes
SLC3A2	50	91	1.68	Yes
LSR	26	46	1.63	Yes
SLC38A2	14	24	1.58	Yes
TTYH3	13	22	1.56	Yes
BSG	31	52	1.55	Yes
ANO6	3	5	1.54	Yes
ATP1B1	3	5	1.54	Yes
EPHA7	3	5	1.54	No
TGFBR1	3	5	1.54	No
