# Supplementary material for: Plasma membrane-derived extracellular microvesicles mediate non-canonical intercellular NOTCH signaling
Source: Nat Commun. 2017 Sep 27;8:709. doi: 10.1038/s41467-017-00767-2 (PMC5617834; doi:10.1038/s41467-017-00767-2)
Supplement: Supplementary file 7 — Supplementary Data 4 [file 41467_2017_767_MOESM7_ESM.xlsx]

## Sheet: Sheet1
Supplementary Data 4: List of ESCRT proteins enriched in ARMMs
Protein ID	GFP	ARRDC1-GFP	Ratio	ExoCarta (Homo sapiens)	ESCRT
	Peptide number	Peptide number	Normalized by CD9
VPS37C	2	10	4.62	Yes	ESCRT-I
CHMP3	3	14	4.31	Yes	ESCRT-III
FAM125A	28	75	2.68	Yes	ESCRT-I
VPS36	9	24	2.46	Yes	ESCRT-II
VPS25	7	18	2.37	Yes	ESCRT-II
VPS37B	26	53	1.88	Yes	ESCRT-I
VPS37D	4	8	1.85	Yes	ESCRT-I
SNF8	8	15	1.73	Yes	ESCRT-II
VPS28	35	65	1.71	Yes	ESCRT-I
TSG101	58	107	1.7	Yes	ESCRT-I
CHMP6	4	7	1.62	Yes	ESCRT-III
CHMP1B	14	24	1.58	Yes	ESCRT-III
VPS37A	--	12	--	No	ESCRT-I
